# Supplementary material for: Differential Expression of Inflammasome-Related Genes in Induced Pluripotent Stem-Cell-Derived Retinal Pigment Epithelial Cells with or without History of Age-Related Macular Degeneration
Source: Int J Mol Sci. 2021 Jun 24;22(13):6800. doi: 10.3390/ijms22136800 (PMC8268331; doi:10.3390/ijms22136800)
Supplement: Supplementary file 1 [file ijms-22-06800-s001.zip]

Archive with 1 entries (1 files):
- ijms-1249556-supplementary.pdf
